# Supplementary material for: Pathogenic variant profile in DNA damage response genes correlates with metastatic breast cancer progression-free survival in a Mexican-mestizo population
Source: Front Oncol. 2023 Apr 27;13:1146008. doi: 10.3389/fonc.2023.1146008 (PMC10174330; doi:10.3389/fonc.2023.1146008)
Supplement: Supplementary file 2 [file Table_2.xlsx]

## Sheet: Hoja1
Sample	Gene	Transcript	Coding	Coverage	% Frequency	Amino Acid Change	Germline/Somatic
M5	BRCA1	NM_007294.4	c.5054_5060delCTCATGT	1559	78.26	p.Thr1685MetfsTer3	G
M6	TP53	TP53:exonic:NM_000546.6	c.742C>T	547	87.75	p.Arg248Trp	G
	BRCA1	BRCA1:exonic:NM_007294.4	c.5054_5060delCTCATGT	1559	78.26	p.Thr1685MetfsTer3	G
M7	TP53	TP53:exonic:NM_000546.6	c.1123C>T	686	6.41	p.Gln375Ter	S
	TP53	TP53:exonic:NM_000546.6	c.742C>T	496	48.39	p.Arg248Trp	G
M8	TP53	TP53:exonic:NM_000546.6	c.815_817dup	378	42.33	p.Val272_Arg273insLeu	S
M11	ARID1A	ARID1A:exonic:NM_006015.6	c.3980_3981insC	130	5.38	p.Gln1327HisfsTer11	S
	TP53	NM_000546.6	c.522_539delGCGCTGCCCCCACCATGA	504	24.6	p.Pro177_Cys182del	S
M12	ARID1A	ARID1A:exonic:NM_006015.6	c.3980_3981insC	147	3.4	p.Gln1327HisfsTer11	S
M15	ARID1A	ARID1A:exonic:NM_006015.6	c.3977_3980delCGCA	109	5.5	p.Pro1326ArgfsTer154	S
M16	ARID1A	ARID1A:exonic:NM_006015.6	c.3980_3981insC	227	4.42	p.Gln1327HisfsTer11	S
M18	TP53	NM_000546.6	c.560-1G>A	871	23.31	splicing	S
M19	ARID1A	ARID1A:exonic:NM_006015.6	c.3977_3980delCGCA	192	3.65	p.Pro1326ArgfsTer154	S
	TP53	TP53:exonic:NM_000546.6	c.586C>T	489	50.51	p.Arg196Ter	G
M20	TP53	TP53:exonic:NM_000546.6	c.718delA	613	47.15	p.Ser240ValfsTer7	G
M22	TP53	NM_000546.6	c.215_216insG	585	100	p.Val73ArgfsTer76	G
	BRCA1	NM_007294.4	c.3759_3760delTA	791	78.89	p.Lys1254GlufsTer12	G
M24	TP53	NM_000546.6	c.626_627delGA	189	26.98	p.Arg209LysfsTer6	S
M26	TP53	NM_000546.6	c.215_216insG	478	100	p.Val73ArgfsTer76	G
M28	TP53	NM_000546.6	c.742C>T	429	9.09	p.Arg248Trp	S
M31	BRCA2	NM_000059.4	c.5635G>T	1367	52.08	p.Glu1879Ter	G
M32	TP53	NM_000546.6	c.215_216insG	569	100	p.Val73ArgfsTer76	G
M33	ATM	NM_000051.4	c.6861delA	740	4.19	p.Val2288SerfsTer22	S
	ATM	NM_000051.4	c.8124T>A	159	6.29	p.Asp2708Glu	S
M34	BRCA1	NM_007294.4	c.5277+1delG	1461	75.56	splicing	G
	TP53	NM_000546.6	c.866_873delTCCGCAAG	143	58.74	p.Leu289GlnfsTer14	G
M38	ARID1A	NM_006015.6	c.3980_3981insC	164	5.49	p.Gln1327HisfsTer11	S
M40	ATM	NM_000051.4	c.8124T>A	152	11.84	p.Asp2708Glu	S
M42	FANCA	NM_000135.4	c.709+5G>A	300	56	splicing	G
